# Supplementary material for: Differential Repeat Accumulation in the Bimodal Karyotype of Agave L
Source: Genes (Basel). 2023 Feb 15;14(2):491. doi: 10.3390/genes14020491 (PMC9956584; doi:10.3390/genes14020491)
Supplement: Supplementary file 1 [file genes-14-00491-s001.zip]

Archive with 1 entries (1 files):
- genes-2150291-supplementary.pdf
